# Supplementary material for: A Multi-Faceted Binding Assessment of Aptamers Targeting the SARS-CoV-2 Spike Protein
Source: Int J Mol Sci. 2024 Apr 24;25(9):4642. doi: 10.3390/ijms25094642 (PMC11083479; doi:10.3390/ijms25094642)
Supplement: Supplementary file 1 [file ijms-25-04642-s001.zip]

Archive with 1 entries (1 files):
- ijms-2924353-supplementary.pdf
